# Supplementary material for: Arguments for the biological and predictive relevance of the proportional recovery rule
Source: eLife. 2022 Oct 18;11:e80458. doi: 10.7554/eLife.80458 (PMC9648971; doi:10.7554/eLife.80458)
Supplement: Source data 1. [file elife-80458-data1.zip]

Archive with 65 entries (41 files):
- prr_reproducibility/
- prr_reproducibility/.DS_Store
- __MACOSX/prr_reproducibility/._.DS_Store
- prr_reproducibility/prop_recov_reproducibility.docx
- prr_reproducibility/prr_reproducibility.Rproj
- prr_reproducibility/source/
- prr_reproducibility/my_docx_styles.docx
- __MACOSX/prr_reproducibility/._my_docx_styles.docx
- prr_reproducibility/results/
- prr_reproducibility/prop_recov_reproducibility.Rmd
- __MACOSX/prr_reproducibility/._prop_recov_reproducibility.Rmd
- prr_reproducibility/data/
- prr_reproducibility/.Rproj.user/
- prr_reproducibility/source/fit_models.R
- prr_reproducibility/source/bootstrap_helpers.R
- prr_reproducibility/source/fit_const.R
- prr_reproducibility/source/clustering_helpers.R
- prr_reproducibility/source/ceiling_effect.R
- prr_reproducibility/source/cor_xd.R
- prr_reproducibility/source/simulate_data.R
- prr_reproducibility/results/.DS_Store
- __MACOSX/prr_reproducibility/results/._.DS_Store
- prr_reproducibility/results/example_data.png
- prr_reproducibility/results/cross_valid_mape.png
- prr_reproducibility/results/null_vals.csv
- prr_reproducibility/results/postcluster.png
- prr_reproducibility/results/reported_data.png
- prr_reproducibility/results/compare_model_cv.png
- prr_reproducibility/results/regression.png
- prr_reproducibility/results/cor_plot_base.png
- prr_reproducibility/results/cross_valid_fits.png
- prr_reproducibility/results/compare_model.png
- prr_reproducibility/results/boot_analysis.png
- prr_reproducibility/data/combined_dfs.csv
- __MACOSX/prr_reproducibility/data/._combined_dfs.csv
- prr_reproducibility/.Rproj.user/1EAB42AF/
- prr_reproducibility/.Rproj.user/shared/
- prr_reproducibility/.Rproj.user/1EAB42AF/pcs/
- prr_reproducibility/.Rproj.user/1EAB42AF/bibliography-index/
- prr_reproducibility/.Rproj.user/1EAB42AF/tutorial/
- prr_reproducibility/.Rproj.user/1EAB42AF/saved_source_markers
- prr_reproducibility/.Rproj.user/1EAB42AF/explorer-cache/
- prr_reproducibility/.Rproj.user/1EAB42AF/rmd-outputs
- prr_reproducibility/.Rproj.user/1EAB42AF/sources/
- prr_reproducibility/.Rproj.user/1EAB42AF/profiles-cache/
- prr_reproducibility/.Rproj.user/1EAB42AF/ctx/
- prr_reproducibility/.Rproj.user/1EAB42AF/viewer-cache/
- prr_reproducibility/.Rproj.user/1EAB42AF/presentation/
- prr_reproducibility/.Rproj.user/shared/notebooks/
- prr_reproducibility/.Rproj.user/1EAB42AF/pcs/source-pane.pper
- prr_reproducibility/.Rproj.user/1EAB42AF/pcs/windowlayoutstate.pper
- prr_reproducibility/.Rproj.user/1EAB42AF/pcs/workbench-pane.pper
- prr_reproducibility/.Rproj.user/1EAB42AF/pcs/files-pane.pper
- prr_reproducibility/.Rproj.user/1EAB42AF/sources/prop/
- prr_reproducibility/.Rproj.user/1EAB42AF/sources/per/
- prr_reproducibility/.Rproj.user/shared/notebooks/1764DD03-prop_recov_reproducibility/
- prr_reproducibility/.Rproj.user/shared/notebooks/paths
- prr_reproducibility/.Rproj.user/shared/notebooks/patch-chunk-names
- prr_reproducibility/.Rproj.user/1EAB42AF/sources/prop/4BAA3E4F
- prr_reproducibility/.Rproj.user/1EAB42AF/sources/prop/INDEX
- prr_reproducibility/.Rproj.user/1EAB42AF/sources/per/u/
- prr_reproducibility/.Rproj.user/1EAB42AF/sources/per/t/
- prr_reproducibility/.Rproj.user/shared/notebooks/1764DD03-prop_recov_reproducibility/1/
- prr_reproducibility/.Rproj.user/shared/notebooks/1764DD03-prop_recov_reproducibility/1/s/
- prr_reproducibility/.Rproj.user/shared/notebooks/1764DD03-prop_recov_reproducibility/1/s/chunks.json
