# Supplementary material for: Arguments for the biological and predictive relevance of the proportional recovery rule
Source: eLife. 2022 Oct 18;11:e80458. doi: 10.7554/eLife.80458 (PMC9648971; doi:10.7554/eLife.80458)
Supplement: Source data 1. [file elife-80458-data1.zip › prr_reproducibility/source/bootstrap_helpers.R]

#' boot_dist
#' 
#' For a given dataframe `df`, generate `n_boot` bootstrap samples. For each 
#' bootstrap sample, compute correlations between x and delta, and between x 
#' and y. Slso compute the variance ratio.
#'
#' @param df input data frame. should have columns `x`, `y`, and `delta`
#' @param n_boot number of bootstrap samples
#'
#' @return a dataframe containing correlations and the variance ratio for each 
#' bootstrap sample
#'
#' 
boot_dist = function(df, n_boot = 250) {
	df %>% 
		modelr::bootstrap(n_boot) %>% 
		mutate(as_df = map(strap, as_tibble)) %>% 
		select(-strap) %>% 
		unnest(as_df) %>% 
		group_by(.id) %>% 
		summarize(c_xd = cor(x, delta), c_xy = cor(x, y), k = var(y) / var(x))
}


#' ci_from_resamp
#' 
#' Input is a dataframe containing results of a resampling analysis to look 
#' at correlations between x and y, and between x and delta, as well as the 
#' variance ratio. This returns confidence intervals for those values based on
#' the resampling results.
#'
#' @param df input dataframe. Contains estimates of correlations and k based
#' on repeated sampling.
#' @param method method to derive CI. For `quant`, uses quantiles. For 
#' `t_quant`, uses a t-distribution adjusted quantile.
#' @param n See previous. 
#'
#' @return
#' @export
#'
#' @examples
ci_from_resamp = function(df, method = "quant", n) {
	
	if (method == "quant") {
		
		df %>% 
			summarize(
				c_xy_lb = quantile(c_xy, .025), c_xy_ub = quantile(c_xy, .975),
				c_xd_lb = quantile(c_xd, .025), c_xd_ub = quantile(c_xd, .975),
				k_lb =    quantile(k, 0.025),   k_ub =    quantile(k, .975))
		
	} else if (method == "t_quant") {
		
		alpha_D2 = pnorm(sqrt(n / (n - 1)) * qt(0.025, df = n - 1))
		
		df %>% 
			summarize(
				c_xy_lb = quantile(c_xy, alpha_D2), c_xy_ub = quantile(c_xy, 1 - alpha_D2),
				c_xd_lb = quantile(c_xd, alpha_D2), c_xd_ub = quantile(c_xd, 1 - alpha_D2),
				k_lb =    quantile(k, alpha_D2),   k_ub =    quantile(k, 1 - alpha_D2))
	}
	
	
}
