# Supplementary material for: Arguments for the biological and predictive relevance of the proportional recovery rule
Source: eLife. 2022 Oct 18;11:e80458. doi: 10.7554/eLife.80458 (PMC9648971; doi:10.7554/eLife.80458)
Supplement: Source data 1. [file elife-80458-data1.zip › prr_reproducibility/source/ceiling_effect.R]

## this function introduces a ceiling effect that includes some error (i.e. not a simple thresholding). 


ceiling_effect = function(y, ceiling = 66) {
	
	if (y <  ceiling) { return(y) }
	# if (y >= ceiling) { return(66 - rexp(1)) }
	if (y >= ceiling) { return(66) }
	
}
