# Supplementary material for: Arguments for the biological and predictive relevance of the proportional recovery rule
Source: eLife. 2022 Oct 18;11:e80458. doi: 10.7554/eLife.80458 (PMC9648971; doi:10.7554/eLife.80458)
Supplement: Source data 1. [file elife-80458-data1.zip › prr_reproducibility/source/cor_xd.R]

## function computes cor_xd from k and cor_xy. used especially for creating plots. 

cor_xd = function(k, cor_xy) {
	
	(-k + cor_xy) / sqrt(k^2 + 1 - 2 * k * cor_xy)
		
}
