# Supplementary material for: Arguments for the biological and predictive relevance of the proportional recovery rule
Source: eLife. 2022 Oct 18;11:e80458. doi: 10.7554/eLife.80458 (PMC9648971; doi:10.7554/eLife.80458)
Supplement: Source data 1. [file elife-80458-data1.zip › prr_reproducibility/results/null_vals.csv]

k	cor_xy	cor_xd
1	0	-0.707
1	0.1	-0.671
1	0.2	-0.632
1	0.30000000000000004	-0.592
1	0.4	-0.548
1	0.5	-0.5
1	0.6000000000000001	-0.447
1	0.7000000000000001	-0.387
1	0.8	-0.316
1	0.9	-0.224
