# Supplementary material for: Arguments for the biological and predictive relevance of the proportional recovery rule
Source: eLife. 2022 Oct 18;11:e80458. doi: 10.7554/eLife.80458 (PMC9648971; doi:10.7554/eLife.80458)
Supplement: Source data 1. [file elife-80458-data1.zip › prr_reproducibility/data/combined_dfs.csv]

name	subj	x	y	delta	severe
Winters	1	10	66	56	FALSE
Winters	2	61	66	5	FALSE
Winters	3	38	62	24	FALSE
Winters	4	63	63	0	FALSE
Winters	5	9	64	55	FALSE
Winters	6	11	50	39	FALSE
Winters	7	4	12	8	TRUE
Winters	8	49	66	17	FALSE
Winters	9	4	50	46	FALSE
Winters	10	53	61	8	FALSE
Winters	13	56	64	8	FALSE
Winters	14	18	61	43	FALSE
Winters	15	54	64	10	FALSE
Winters	16	66	66	0	FALSE
Winters	17	63	66	3	FALSE
Winters	18	63	66	3	FALSE
Winters	19	31	57	26	FALSE
Winters	20	65	63	-2	FALSE
Winters	21	64	66	2	FALSE
Winters	22	11	22	11	TRUE
Winters	23	9	48	39	FALSE
Winters	24	37	62	25	FALSE
Winters	26	14	65	51	FALSE
Winters	27	63	65	2	FALSE
Winters	28	1	54	53	FALSE
Winters	29	2	5	3	TRUE
Winters	30	14	32	18	TRUE
Winters	31	8	8	0	TRUE
Winters	32	19	54	35	FALSE
Winters	33	35	63	28	FALSE
Winters	34	21	54	33	FALSE
Winters	35	11	63	52	FALSE
Winters	36	10	51	41	FALSE
Winters	37	60	64	4	FALSE
Winters	38	11	29	18	TRUE
Winters	39	6	54	48	FALSE
Winters	40	10	66	56	FALSE
Winters	41	18	56	38	FALSE
Winters	42	7	66	59	FALSE
Winters	43	36	66	30	FALSE
Winters	45	65	66	1	FALSE
Winters	46	6	24	18	TRUE
Winters	47	64	66	2	FALSE
Winters	48	59	66	7	FALSE
Winters	49	4	6	2	TRUE
Winters	50	4	7	3	TRUE
Winters	51	4	51	47	FALSE
Winters	52	4	13	9	TRUE
Winters	53	32	66	34	FALSE
Winters	54	4	47	43	FALSE
Winters	57	55	65	10	FALSE
Winters	58	4	4	0	TRUE
Winters	59	59	63	4	FALSE
Winters	60	62	62	0	FALSE
Winters	61	50	66	16	FALSE
Winters	62	48	62	14	FALSE
Winters	63	4	15	11	TRUE
Winters	64	2	37	35	FALSE
Winters	65	0	11	11	TRUE
Winters	66	61	59	-2	FALSE
Winters	68	22	57	35	FALSE
Winters	69	45	61	16	FALSE
Winters	70	21	65	44	FALSE
Winters	71	13	36	23	TRUE
Winters	72	0	58	58	FALSE
Winters	73	22	60	38	FALSE
Winters	74	6	13	7	TRUE
Winters	75	24	56	32	FALSE
Winters	77	55	59	4	FALSE
Winters	78	4	43	39	FALSE
Winters	79	2	4	2	TRUE
Winters	81	62	66	4	FALSE
Winters	82	23	63	40	FALSE
Winters	83	2	2	0	TRUE
Winters	84	4	6	2	TRUE
Winters	85	19	50	31	FALSE
Winters	86	35	57	22	FALSE
Winters	87	12	35	23	TRUE
Winters	88	57	65	8	FALSE
Winters	89	44	63	19	FALSE
Winters	90	17	18	1	TRUE
Winters	91	2	26	24	TRUE
Winters	92	13	54	41	FALSE
Winters	93	47	65	18	FALSE
Winters	94	4	14	10	TRUE
Winters	95	52	59	7	FALSE
Winters	96	2	4	2	TRUE
Winters	97	57	63	6	FALSE
Winters	98	4	4	0	TRUE
Winters	99	56	60	4	FALSE
Winters	100	64	66	2	FALSE
Winters	101	13	66	53	FALSE
Winters	102	2	24	22	TRUE
Winters	103	66	66	0	FALSE
Winters	104	2	4	2	TRUE
Winters	105	64	65	1	FALSE
Winters	106	7	8	1	TRUE
Winters	107	65	66	1	FALSE
Winters	108	36	63	27	FALSE
Winters	109	58	65	7	FALSE
Winters	110	31	58	27	FALSE
Winters	118	4	43	39	FALSE
Winters	121	40	62	22	FALSE
Winters	122	57	65	8	FALSE
Winters	123	7	66	59	FALSE
Winters	124	51	61	10	FALSE
Winters	125	23	60	37	FALSE
Winters	126	6	14	8	TRUE
Winters	127	4	11	7	TRUE
Winters	129	53	65	12	FALSE
Winters	130	0	2	2	TRUE
Winters	131	66	66	0	FALSE
Winters	133	4	31	27	TRUE
Winters	134	4	65	61	FALSE
Winters	135	59	64	5	FALSE
Winters	136	4	4	0	TRUE
Winters	137	4	10	6	TRUE
Winters	139	60	66	6	FALSE
Winters	140	61	64	3	FALSE
Winters	141	2	14	12	TRUE
Winters	143	9	36	27	TRUE
Winters	144	5	30	25	TRUE
Winters	145	35	65	30	FALSE
Winters	146	15	19	4	TRUE
Winters	150	2	15	13	TRUE
Winters	153	5	7	2	TRUE
Winters	154	0	58	58	FALSE
Winters	155	31	61	30	FALSE
Winters	156	36	53	17	FALSE
Winters	157	44	62	18	FALSE
Winters	158	56	66	10	FALSE
Winters	159	39	61	22	FALSE
Winters	160	60	65	5	FALSE
Winters	161	4	8	4	TRUE
Winters	162	4	33	29	TRUE
Winters	163	53	66	13	FALSE
Winters	164	56	60	4	FALSE
Winters	165	2	57	55	FALSE
Winters	166	7	12	5	TRUE
Winters	167	52	66	14	FALSE
Winters	168	60	63	3	FALSE
Winters	169	10	57	47	FALSE
Winters	170	9	62	53	FALSE
Winters	173	4	15	11	TRUE
Winters	174	4	7	3	TRUE
Winters	175	5	13	8	TRUE
Winters	176	24	56	32	FALSE
Winters	177	60	66	6	FALSE
Winters	178	0	28	28	TRUE
Winters	179	64	66	2	FALSE
Winters	180	22	60	38	FALSE
Winters	181	26	65	39	FALSE
Winters	182	37	64	27	FALSE
Winters	183	4	21	17	TRUE
Winters	184	52	64	12	FALSE
Winters	186	4	11	7	TRUE
Winters	187	60	66	6	FALSE
Winters	188	4	4	0	TRUE
Winters	189	0	4	4	TRUE
Winters	190	14	61	47	FALSE
Winters	192	63	65	2	FALSE
Winters	193	56	63	7	FALSE
Winters	194	2	2	0	TRUE
Winters	195	66	66	0	FALSE
Winters	196	16	64	48	FALSE
Winters	197	0	5	5	TRUE
Winters	198	2	11	9	TRUE
Winters	199	21	61	40	FALSE
Winters	200	0	7	7	TRUE
Winters	201	18	61	43	FALSE
Winters	202	55	63	8	FALSE
Winters	203	5	11	6	TRUE
Winters	205	59	66	7	FALSE
Winters	206	7	8	1	TRUE
Winters	209	23	65	42	FALSE
Winters	210	5	13	8	TRUE
Winters	211	43	65	22	FALSE
Winters	212	4	47	43	FALSE
Winters	214	50	65	15	FALSE
Winters	215	32	60	28	FALSE
Winters	216	48	64	16	FALSE
Winters	217	58	64	6	FALSE
Winters	218	4	49	45	FALSE
Winters	219	12	39	27	TRUE
Winters	220	4	7	3	TRUE
Winters	221	4	9	5	TRUE
Winters	222	62	65	3	FALSE
Winters	223	48	60	12	FALSE
Winters	224	0	0	0	TRUE
Winters	225	53	60	7	FALSE
Winters	226	12	35	23	TRUE
Winters	227	47	64	17	FALSE
Winters	228	57	65	8	FALSE
Winters	229	4	7	3	TRUE
Winters	232	48	56	8	FALSE
Winters	233	50	64	14	FALSE
Winters	234	22	59	37	FALSE
Winters	235	4	56	52	FALSE
Winters	236	44	60	16	FALSE
Winters	237	0	6	6	TRUE
Winters	239	10	60	50	FALSE
Winters	240	4	4	0	TRUE
Winters	241	48	65	17	FALSE
Winters	242	61	61	0	FALSE
Winters	243	53	66	13	FALSE
Winters	246	14	32	18	TRUE
Winters	247	32	58	26	FALSE
Winters	248	66	66	0	FALSE
Winters	249	0	9	9	TRUE
Winters	250	62	66	4	FALSE
Winters	251	10	62	52	FALSE
Winters	252	0	53	53	FALSE
Winters	253	5	66	61	FALSE
Winters	254	52	63	11	FALSE
Winters	255	25	60	35	FALSE
Winters	256	48	59	11	FALSE
Winters	257	18	63	45	FALSE
Winters	258	44	62	18	FALSE
Winters	259	15	58	43	FALSE
Winters	260	5	4	-1	TRUE
Winters	261	36	64	28	FALSE
Winters	263	44	59	15	FALSE
Winters	264	25	53	28	FALSE
Zarahn	1	4	4	0	TRUE
Zarahn	2	61	66	5	FALSE
Zarahn	3	63	66	3	FALSE
Zarahn	4	57	63	6	FALSE
Zarahn	5	63	66	3	FALSE
Zarahn	6	24	63	39	FALSE
Zarahn	7	25	63	38	FALSE
Zarahn	8	31	57	26	FALSE
Zarahn	9	5	11	6	TRUE
Zarahn	10	46	61	15	FALSE
Zarahn	11	21	55	34	FALSE
Zarahn	12	14	40	26	FALSE
Zarahn	13	6	6	0	TRUE
Zarahn	14	6	46	40	TRUE
Zarahn	15	59	66	7	FALSE
Zarahn	16	37	64	27	FALSE
Zarahn	17	18	53	35	FALSE
Zarahn	18	49	62	13	FALSE
Zarahn	19	62	65	3	FALSE
Zarahn	20	64	66	2	FALSE
Zarahn	21	49	64	15	FALSE
Zarahn	22	62	66	4	FALSE
Zarahn	23	8	40	32	TRUE
Zarahn	24	46	64	18	FALSE
Zarahn	25	48	57	9	FALSE
Zarahn	26	50	62	12	FALSE
Zarahn	27	63	64	1	FALSE
Zarahn	28	64	65	1	FALSE
Zarahn	29	4	32	28	TRUE
Zarahn	30	5	4	-1	TRUE
